# Supplementary material for: Modular structure within groups causes information loss but can improve decision accuracy
Source: Philos Trans R Soc Lond B Biol Sci. 2019 Apr 22;374(1774):20180378. doi: 10.1098/rstb.2018.0378 (PMC6553586; doi:10.1098/rstb.2018.0378)
Supplement: Matlab code to generate all figures [file rstb20180378supp3.zip]

Archive with 91 entries (68 files):
- code/
- code/generateDistributedAbilityFigure3/
- code/generateDistributedAbilityFigure3/generateDistAbilityFigure3.m
- code/generateDistributedAbilityFigure3/1_getSplineFits/
- code/generateDistributedAbilityFigure3/1_getSplineFits/getSplineFits_distAbility.m
- code/generateDistributedAbilityFigure3/2_generateFigure3/
- code/generateDistributedAbilityFigure3/2_generateFigure3/estimateAccuracy_distAbility.m
- code/generateDistributedAbilityFigure3/2_generateFigure3/generateFigure3_mean.m
- code/generateDistributedAbilityFigure3/2_generateFigure3/generateFigure3_random.m
- code/generateDistributedAbilityFigure3/2_generateFigure3/getSubgroupSizes.m
- code/generateMainFigures/
- code/generateMainFigures/generateMainFigures.m
- code/generateMainFigures/1_getSplineFits/
- code/generateMainFigures/1_getSplineFits/getSplineFits.m
- code/generateMainFigures/2_generateFigure3/
- code/generateMainFigures/2_generateFigure3/calculateAccuracy.m
- code/generateMainFigures/2_generateFigure3/generateFigure3_mean.m
- code/generateMainFigures/2_generateFigure3/generateFigure3_random.m
- code/generateMainFigures/2_generateFigure3/getSubgroupSizes.m
- code/generateMainFigures/3_generateFigure4/
- code/generateMainFigures/3_generateFigure4/calculateAccuracy_equalSubgroups.m
- code/generateMainFigures/3_generateFigure4/estimateAccuracy.m
- code/generateMainFigures/3_generateFigure4/generateFigure4A.m
- code/generateMainFigures/3_generateFigure4/generateFigure4B.m
- code/generateMainFigures/4_generateFigure5/
- code/generateMainFigures/4_generateFigure5/calculateAccuracy_correlations_noStructure.m
- code/generateMainFigures/4_generateFigure5/calculateCollectiveVariables.m
- code/generateMainFigures/4_generateFigure5/calculateSubgroupVariables.m
- code/generateMainFigures/4_generateFigure5/estimateAccuracy_correlations.m
- code/generateMainFigures/4_generateFigure5/generateFigure5A.m
- code/generateMainFigures/4_generateFigure5/generateFigure5B.m
- code/generateMainFigures/4_generateFigure5/generateFigure5C.m
- code/generateMainFigures/4_generateFigure5/generateFigure5D.m
- code/generateMainFigures/4_generateFigure5/getSubgroupSizes.m
- code/generateWeightedAvgFigure3/
- code/generateWeightedAvgFigure3/generateWeightedAvgFigure3.m
- code/generateWeightedAvgFigure3/1_getSplineFits/
- code/generateWeightedAvgFigure3/1_getSplineFits/getSplineFits.m
- code/generateWeightedAvgFigure3/2_generateFigure3/
- code/generateWeightedAvgFigure3/2_generateFigure3/estimateAccuracy_weightedAvg.m
- code/generateWeightedAvgFigure3/2_generateFigure3/generateFigure3_mean.m
- code/generateWeightedAvgFigure3/2_generateFigure3/generateFigure3_random.m
- code/generateWeightedAvgFigure3/2_generateFigure3/getSubgroupSizes.m
- __MACOSX/
- __MACOSX/._code
- __MACOSX/code/
- __MACOSX/code/._generateDistributedAbilityFigure3
- __MACOSX/code/._generateMainFigures
- __MACOSX/code/._generateWeightedAvgFigure3
- __MACOSX/code/generateDistributedAbilityFigure3/
- __MACOSX/code/generateDistributedAbilityFigure3/._1_getSplineFits
- __MACOSX/code/generateDistributedAbilityFigure3/._2_generateFigure3
- __MACOSX/code/generateDistributedAbilityFigure3/._generateDistAbilityFigure3.m
- __MACOSX/code/generateMainFigures/
- __MACOSX/code/generateMainFigures/._1_getSplineFits
- __MACOSX/code/generateMainFigures/._2_generateFigure3
- __MACOSX/code/generateMainFigures/._3_generateFigure4
- __MACOSX/code/generateMainFigures/._4_generateFigure5
- __MACOSX/code/generateMainFigures/._generateMainFigures.m
- __MACOSX/code/generateMainFigures/1_getSplineFits/
- __MACOSX/code/generateMainFigures/1_getSplineFits/._getSplineFits.m
- __MACOSX/code/generateMainFigures/2_generateFigure3/
- __MACOSX/code/generateMainFigures/2_generateFigure3/._calculateAccuracy.m
- __MACOSX/code/generateMainFigures/2_generateFigure3/._generateFigure3_mean.m
- __MACOSX/code/generateMainFigures/2_generateFigure3/._generateFigure3_random.m
- __MACOSX/code/generateMainFigures/2_generateFigure3/._getSubgroupSizes.m
- __MACOSX/code/generateMainFigures/3_generateFigure4/
- __MACOSX/code/generateMainFigures/3_generateFigure4/._calculateAccuracy_equalSubgroups.m
- __MACOSX/code/generateMainFigures/3_generateFigure4/._estimateAccuracy.m
- __MACOSX/code/generateMainFigures/3_generateFigure4/._generateFigure4A.m
- __MACOSX/code/generateMainFigures/3_generateFigure4/._generateFigure4B.m
- __MACOSX/code/generateMainFigures/4_generateFigure5/
- __MACOSX/code/generateMainFigures/4_generateFigure5/._calculateCollectiveVariables.m
- __MACOSX/code/generateMainFigures/4_generateFigure5/._calculateSubgroupVariables.m
- __MACOSX/code/generateMainFigures/4_generateFigure5/._estimateAccuracy_correlations.m
- __MACOSX/code/generateMainFigures/4_generateFigure5/._generateFigure5A.m
- __MACOSX/code/generateMainFigures/4_generateFigure5/._generateFigure5B.m
- __MACOSX/code/generateMainFigures/4_generateFigure5/._generateFigure5C.m
- __MACOSX/code/generateMainFigures/4_generateFigure5/._generateFigure5D.m
- __MACOSX/code/generateMainFigures/4_generateFigure5/._getSubgroupSizes.m
- __MACOSX/code/generateWeightedAvgFigure3/
- __MACOSX/code/generateWeightedAvgFigure3/._1_getSplineFits
- __MACOSX/code/generateWeightedAvgFigure3/._2_generateFigure3
- __MACOSX/code/generateWeightedAvgFigure3/._generateWeightedAvgFigure3.m
- __MACOSX/code/generateWeightedAvgFigure3/1_getSplineFits/
- __MACOSX/code/generateWeightedAvgFigure3/1_getSplineFits/._getSplineFits.m
- __MACOSX/code/generateWeightedAvgFigure3/2_generateFigure3/
- __MACOSX/code/generateWeightedAvgFigure3/2_generateFigure3/._estimateAccuracy_weightedAvg.m
- __MACOSX/code/generateWeightedAvgFigure3/2_generateFigure3/._generateFigure3_mean.m
- __MACOSX/code/generateWeightedAvgFigure3/2_generateFigure3/._generateFigure3_random.m
- __MACOSX/code/generateWeightedAvgFigure3/2_generateFigure3/._getSubgroupSizes.m
