# Supplementary material for: Modular structure within groups causes information loss but can improve decision accuracy
Source: Philos Trans R Soc Lond B Biol Sci. 2019 Apr 22;374(1774):20180378. doi: 10.1098/rstb.2018.0378 (PMC6553586; doi:10.1098/rstb.2018.0378)
Supplement: Matlab code to generate all figures [file rstb20180378supp3.zip › code/generateDistributedAbilityFigure3/1_getSplineFits/getSplineFits_distAbility.m]

function [] = getSplineFits_distAbility()

%%%%%%%%%%%%%%%%%%%%%%%%%%%%%%%%%%%%%%%%%%%%%%%%%%%%%%%%%%%%%%%%%%%%%%%%%%
% Copyright (c) 2019 Albert B. Kao
% 
% Permission is hereby granted, free of charge, to any person obtaining a 
% copy of this software and associated documentation files (the "Software"), 
% to deal in the Software without restriction, including without limitation 
% the rights to use, copy, modify, merge, publish, distribute, sublicense, 
% and/or sell copies of the Software, and to permit persons to whom the 
% Software is furnished to do so, subject to the following conditions:

% The above copyright notice and this permission notice shall be included in
% all copies or substantial portions of the Software.

% THE SOFTWARE IS PROVIDED "AS IS", WITHOUT WARRANTY OF ANY KIND, EXPRESS OR 
% IMPLIED, INCLUDING BUT NOT LIMITED TO THE WARRANTIES OF MERCHANTABILITY, 
% FITNESS FOR A PARTICULAR PURPOSE AND NONINFRINGEMENT. IN NO EVENT SHALL 
% THE AUTHORS OR COPYRIGHT HOLDERS BE LIABLE FOR ANY CLAIM, DAMAGES OR OTHER 
% LIABILITY, WHETHER IN AN ACTION OF CONTRACT, TORT OR OTHERWISE, ARISING 
% FROM, OUT OF OR IN CONNECTION WITH THE SOFTWARE OR THE USE OR OTHER 
% DEALINGS IN THE SOFTWARE.
%%%%%%%%%%%%%%%%%%%%%%%%%%%%%%%%%%%%%%%%%%%%%%%%%%%%%%%%%%%%%%%%%%%%%%%%%%

%%%%%%%%%%%%%%%%%%%%%%%%%%%%%%%%%%%%%%%%%%%%%%%%%%%%%%%%%%%%%%%%%%%%%%%%%%
% This function generates a mapping from collective accuracy to effective
% group size for a given population average individual accuracy 'r'. It
% generates actual individual accuracies drawn from a normal distribution 
% with mean r and standard deviation 0.05. It saves the spline fits
% to file, which are then called as needed in later functions.
%%%%%%%%%%%%%%%%%%%%%%%%%%%%%%%%%%%%%%%%%%%%%%%%%%%%%%%%%%%%%%%%%%%%%%%%%%

    % Specify maximum total group size
    maxN = 301;
    sigma = 0.05;
    numSims = 2000000;
    
    % Scan across individual accuracy
    for r = [0.51:0.01:0.60]
        
        count = 0;
        
        % Scan across total group sizes
        for N = 1:2:maxN
            
            N
            
            count = count + 1;
            
            % Calculate collective decision accuracy for this total group
            % size and individual accuracy, if the group makes a decision
            % through simple majority rule
            accuracy(count) = 0;
            for i = 1:numSims
                
                % Generate the reliabilities of each individual in the group
                actual_r = randn(N,1)*sigma + r;
                actual_r(actual_r > 1) = 1;
                actual_r(actual_r < 0) = 0;
                
                % Find out which individuals were correct
                rands = rand(N,1);
                correctInds = (rands < actual_r);
                
                % Find out if a majority of individuals were correct
                if(sum(correctInds) > N/2)
                    accuracy(count) = accuracy(count) + 1;
                elseif(sum(correctInds) == N/2)
                    accuracy(count) = accuracy(count) + 0.5;
                end
                
            end
                
            accuracy(count) = accuracy(count)/numSims;
            
        end
        
        % Calculate the spline fit mapping collective accuracy to effective
        % group size
        splineFit = spline(accuracy,1:2:maxN);
        
        % Save the spline fit to file
        filename = ['splineFit_N1_N301_r' int2str(r*100) '.mat'];
        save(filename,'splineFit');

    end

end
