# Supplementary material for: Modular structure within groups causes information loss but can improve decision accuracy
Source: Philos Trans R Soc Lond B Biol Sci. 2019 Apr 22;374(1774):20180378. doi: 10.1098/rstb.2018.0378 (PMC6553586; doi:10.1098/rstb.2018.0378)
Supplement: Matlab code to generate all figures [file rstb20180378supp3.zip › code/generateDistributedAbilityFigure3/2_generateFigure3/estimateAccuracy_distAbility.m]

function [accuracy] = estimateAccuracy_distAbility(subgroupSizes,r,sigma,numSims)

%%%%%%%%%%%%%%%%%%%%%%%%%%%%%%%%%%%%%%%%%%%%%%%%%%%%%%%%%%%%%%%%%%%%%%%%%%
% Copyright (c) 2019 Albert B. Kao
% 
% Permission is hereby granted, free of charge, to any person obtaining a 
% copy of this software and associated documentation files (the "Software"), 
% to deal in the Software without restriction, including without limitation 
% the rights to use, copy, modify, merge, publish, distribute, sublicense, 
% and/or sell copies of the Software, and to permit persons to whom the 
% Software is furnished to do so, subject to the following conditions:

% The above copyright notice and this permission notice shall be included in
% all copies or substantial portions of the Software.

% THE SOFTWARE IS PROVIDED "AS IS", WITHOUT WARRANTY OF ANY KIND, EXPRESS OR 
% IMPLIED, INCLUDING BUT NOT LIMITED TO THE WARRANTIES OF MERCHANTABILITY, 
% FITNESS FOR A PARTICULAR PURPOSE AND NONINFRINGEMENT. IN NO EVENT SHALL 
% THE AUTHORS OR COPYRIGHT HOLDERS BE LIABLE FOR ANY CLAIM, DAMAGES OR OTHER 
% LIABILITY, WHETHER IN AN ACTION OF CONTRACT, TORT OR OTHERWISE, ARISING 
% FROM, OUT OF OR IN CONNECTION WITH THE SOFTWARE OR THE USE OR OTHER 
% DEALINGS IN THE SOFTWARE.
%%%%%%%%%%%%%%%%%%%%%%%%%%%%%%%%%%%%%%%%%%%%%%%%%%%%%%%%%%%%%%%%%%%%%%%%%%

%%%%%%%%%%%%%%%%%%%%%%%%%%%%%%%%%%%%%%%%%%%%%%%%%%%%%%%%%%%%%%%%%%%%%%%%%%
% This function calculates the probability that a group makes a correct
% decision, given a certain total group size, distribution of subgroup
% sizes, and individual accuracies with population mean 'r' and standard 
% deviation 'sigma'.
%%%%%%%%%%%%%%%%%%%%%%%%%%%%%%%%%%%%%%%%%%%%%%%%%%%%%%%%%%%%%%%%%%%%%%%%%%

    % Get the number of subgroups
    M = length(subgroupSizes);
    N = sum(subgroupSizes);
    
    numTrials_correct = 0;
    for i = 1:numSims
        
        % Generate the reliabilities of each individual in the group
        actual_r = randn(N,1)*sigma + r;
        actual_r(actual_r > 1) = 1;
        actual_r(actual_r < 0) = 0;
        
        % Find out which individuals were correct
        rands = rand(N,1);
        correctInds = (rands < actual_r);
        
        % Calculate which subgroups are correct
        correctSubgroups = zeros(M,1);
        for m = 1:M
            
            % Get the individuals in this subgroup
            theseCorrectInds = correctInds(sum(subgroupSizes(1:(m-1)))+1:...
                sum(subgroupSizes(1:m)));
            
            % Find out if a majority of individuals in this subgroup were
            % correct
            if(sum(theseCorrectInds) > subgroupSizes(m)/2)
                correctSubgroups(m) = 1;
            elseif(sum(theseCorrectInds) == subgroupSizes(m)/2)
                correctSubgroups(m) = round(rand(1));
            end
            
        end
        
        % Find out if a majority of subgroups were correct
        if(sum(correctSubgroups) > M/2)
            numTrials_correct = numTrials_correct + 1;
        elseif(sum(correctSubgroups) == M/2)
            numTrials_correct = numTrials_correct + 0.5;
        end
        
    end
    
    accuracy = numTrials_correct/numSims;
           
end
