# Supplementary material for: Modular structure within groups causes information loss but can improve decision accuracy
Source: Philos Trans R Soc Lond B Biol Sci. 2019 Apr 22;374(1774):20180378. doi: 10.1098/rstb.2018.0378 (PMC6553586; doi:10.1098/rstb.2018.0378)
Supplement: Matlab code to generate all figures [file rstb20180378supp3.zip › code/generateDistributedAbilityFigure3/2_generateFigure3/generateFigure3_mean.m]

function [] = generateFigure3_mean()

%%%%%%%%%%%%%%%%%%%%%%%%%%%%%%%%%%%%%%%%%%%%%%%%%%%%%%%%%%%%%%%%%%%%%%%%%%
% Copyright (c) 2019 Albert B. Kao
% 
% Permission is hereby granted, free of charge, to any person obtaining a 
% copy of this software and associated documentation files (the "Software"), 
% to deal in the Software without restriction, including without limitation 
% the rights to use, copy, modify, merge, publish, distribute, sublicense, 
% and/or sell copies of the Software, and to permit persons to whom the 
% Software is furnished to do so, subject to the following conditions:

% The above copyright notice and this permission notice shall be included in
% all copies or substantial portions of the Software.

% THE SOFTWARE IS PROVIDED "AS IS", WITHOUT WARRANTY OF ANY KIND, EXPRESS OR 
% IMPLIED, INCLUDING BUT NOT LIMITED TO THE WARRANTIES OF MERCHANTABILITY, 
% FITNESS FOR A PARTICULAR PURPOSE AND NONINFRINGEMENT. IN NO EVENT SHALL 
% THE AUTHORS OR COPYRIGHT HOLDERS BE LIABLE FOR ANY CLAIM, DAMAGES OR OTHER 
% LIABILITY, WHETHER IN AN ACTION OF CONTRACT, TORT OR OTHERWISE, ARISING 
% FROM, OUT OF OR IN CONNECTION WITH THE SOFTWARE OR THE USE OR OTHER 
% DEALINGS IN THE SOFTWARE.
%%%%%%%%%%%%%%%%%%%%%%%%%%%%%%%%%%%%%%%%%%%%%%%%%%%%%%%%%%%%%%%%%%%%%%%%%%

%%%%%%%%%%%%%%%%%%%%%%%%%%%%%%%%%%%%%%%%%%%%%%%%%%%%%%%%%%%%%%%%%%%%%%%%%%
% This function tests the effect of total group size 'N', subgroup
% evenness 'S', and individual accuracy 'r' on the effective group size
% ratio by varying each variable while holding the other variables to
% their mean value. This code is used to generate the dark lines in Figure
% S1 of Kao AB, Couzin ID "Modular structure within groups causes information
% loss but can improve decision accuracy."
%%%%%%%%%%%%%%%%%%%%%%%%%%%%%%%%%%%%%%%%%%%%%%%%%%%%%%%%%%%%%%%%%%%%%%%%%%

    % Define variables
    % N         = total group size
    % M         = number of subgroups
    % S         = subgroup evenness
    % r         = individual accuracy
    % numReps   = number of simulations to run for each set of parameter values

    warning('off');    

    numReps = 25;
       
    %% Vary total group size 'N' (Figure 3A)
    
        % Constant parameters for this section, set to their mean value
        M = 9;    
        S = 0.5;
        r = 0.55;
    
        % Load the correct spline fit mapping collective accuracy to
        % effective group size
        filename = ['../1_getSplineFits/splineFit_N1_N301_r' int2str(55) '.mat'];
        load(filename,'splineFit');
        effN_mapping = splineFit;
    
        % The smallest nontrivial total group size is where one subgroup 
        % has 3 members while the rest of the subgroups has 1 member.
        N_list = [3+(M-1):8:201];    
    
        % Run simulations for each total group size in the list                        
        for N_count = 1:length(N_list)
        
            for rep = 1:numReps

                % Generate a subgroup size distribution that approximates
                % the desired subgroup unevenness S
                subgroupSizes = getSubgroupSizes(N_list(N_count),M,S);
    
                % Calculate the expected accuracy of this group
                accuracy(rep) = estimateAccuracy_distAbility(subgroupSizes,...
                    r,0.05,500000);
    
                % Calculate the effective group size of this group
                effN(rep) = ppval(effN_mapping,accuracy(rep));
            
            end
        
            % Calculate the mean values across all of the reps        
            accuracy_mean(N_count) = mean(accuracy);
            effN_mean(N_count) = mean(effN);
            
        end
    
        % Save the results for this section
        filename = ['scanResults_N.mat'];
        save(filename,'N_list','M','S','r','accuracy_mean','effN_mean');
       
        % Plot the results for this section
        subplot(3,1,1);
        hold on;
        plot(N_list,effN_mean./N_list,'.-k','MarkerSize',24);
        drawnow;
    
    %% Vary subgroup evennness 'S' (Figure 3B)
    
        clear all;
        
        numReps = 250;
        
        % Constant parameters for this section, set to their mean value
        M = 9;    
        N = 101;
        r = 0.55;
        
        % Load the correct spline fit mapping collective accuracy to
        % effective group size
        filename = ['../1_getSplineFits/splineFit_N1_N301_r' int2str(55) '.mat'];
        load(filename,'splineFit');
        effN_mapping = splineFit;
    
        S_list = 0:0.05:1;
    
        % Run simulations for each subgroup evenness in the list 
        for S_count = 1:length(S_list)
        
            for rep = 1:numReps

                % Generate a subgroup size distribution that approximates
                % the desired subgroup unevenness S
                subgroupSizes = getSubgroupSizes(N,M,S_list(S_count));
            
                % Calculate the expected accuracy of this group
                accuracy(rep) = estimateAccuracy_distAbility(subgroupSizes,...
                    r,0.05,500000);
            
                % Calculate the effective group size of this group
                effN(rep) = ppval(effN_mapping,accuracy(rep));
            
            end

            % Calculate the mean values across all of the reps        
            accuracy_mean(S_count) = mean(accuracy);
            effN_mean(S_count) = mean(effN);
            
        end
    
        % Save the results for this section
        filename = ['scanResults_S.mat'];
        save(filename,'N','M','S_list','r','accuracy_mean','effN_mean');
       
        % Plot the results for this section
        subplot(3,1,2);
        hold on;
        plot(S_list,effN_mean/N,'.-k','MarkerSize',24);
        drawnow;
    
    %% Vary individual accuracy 'r' (Figure 3C)
    
        clear all;
        
        numReps = 250;
    
        % Constant parameters for this section, set to their mean value
        M = 9;    
        N = 101;
        S = 0.5;
    
        r_list = 0.51:0.02:0.6;
    
        % Run simulations for each individual accuracy in the list 
        for r_count = 1:length(r_list)
        
            % Load the correct spline fit mapping collective accuracy to
            % effective group size
            filename = ['../1_getSplineFits/splineFit_N1_N301_r' ...
                int2str(r_list(r_count)*100) '.mat'];
            load(filename,'splineFit');
            effN_mapping = splineFit;
        
            for rep = 1:numReps

                % Generate a subgroup size distribution that approximates
                % the desired subgroup unevenness S
                subgroupSizes = getSubgroupSizes(N,M,S);
            
                % Calculate the expected accuracy of this group
                accuracy(rep) = estimateAccuracy_distAbility(subgroupSizes,...
                    r_list(r_count),0.05,500000);
            
                % Calculate the effective group size of this group
                effN(rep) = ppval(effN_mapping,accuracy(rep));
            
            end
        
            % Calculate the mean values across all of the reps
            accuracy_mean(r_count) = mean(accuracy);
            effN_mean(r_count) = mean(effN);
            
        end
    
        % Save the results for this section
        filename = ['scanResults_r.mat'];
        save(filename,'N','M','S','r_list','accuracy_mean','effN_mean');
        
        % Plot the results for this section
        subplot(3,1,3);
        hold on;
        plot(r_list,effN_mean/N,'.-k','MarkerSize',24);   
        drawnow;
    
end
