# Supplementary material for: Modular structure within groups causes information loss but can improve decision accuracy
Source: Philos Trans R Soc Lond B Biol Sci. 2019 Apr 22;374(1774):20180378. doi: 10.1098/rstb.2018.0378 (PMC6553586; doi:10.1098/rstb.2018.0378)
Supplement: Matlab code to generate all figures [file rstb20180378supp3.zip › code/generateDistributedAbilityFigure3/2_generateFigure3/getSubgroupSizes.m]

function [subgroupSizes] = getSubgroupSizes(N,M,desiredS)

%%%%%%%%%%%%%%%%%%%%%%%%%%%%%%%%%%%%%%%%%%%%%%%%%%%%%%%%%%%%%%%%%%%%%%%%%%
% Copyright (c) 2019 Albert B. Kao
% 
% Permission is hereby granted, free of charge, to any person obtaining a 
% copy of this software and associated documentation files (the "Software"), 
% to deal in the Software without restriction, including without limitation 
% the rights to use, copy, modify, merge, publish, distribute, sublicense, 
% and/or sell copies of the Software, and to permit persons to whom the 
% Software is furnished to do so, subject to the following conditions:

% The above copyright notice and this permission notice shall be included in
% all copies or substantial portions of the Software.

% THE SOFTWARE IS PROVIDED "AS IS", WITHOUT WARRANTY OF ANY KIND, EXPRESS OR 
% IMPLIED, INCLUDING BUT NOT LIMITED TO THE WARRANTIES OF MERCHANTABILITY, 
% FITNESS FOR A PARTICULAR PURPOSE AND NONINFRINGEMENT. IN NO EVENT SHALL 
% THE AUTHORS OR COPYRIGHT HOLDERS BE LIABLE FOR ANY CLAIM, DAMAGES OR OTHER 
% LIABILITY, WHETHER IN AN ACTION OF CONTRACT, TORT OR OTHERWISE, ARISING 
% FROM, OUT OF OR IN CONNECTION WITH THE SOFTWARE OR THE USE OR OTHER 
% DEALINGS IN THE SOFTWARE.
%%%%%%%%%%%%%%%%%%%%%%%%%%%%%%%%%%%%%%%%%%%%%%%%%%%%%%%%%%%%%%%%%%%%%%%%%%

%%%%%%%%%%%%%%%%%%%%%%%%%%%%%%%%%%%%%%%%%%%%%%%%%%%%%%%%%%%%%%%%%%%%%%%%%%
% This function takes a desired subgroup evenness 'S' and generates a
% distribution of subgroup sizes that approximates the desired subgroup
% evenness with a given total group size 'N' and number of subgroups 'M'.
%%%%%%%%%%%%%%%%%%%%%%%%%%%%%%%%%%%%%%%%%%%%%%%%%%%%%%%%%%%%%%%%%%%%%%%%%%

    %% Start from evenly sized groups (as much as possible)

        % This ensures that we start with odd-sized subgroups
        if(mod(floor(N/M),2) == 1) 
            subgroupSizes = floor(N/M)*ones(M,1);
            numLeft = N - sum(subgroupSizes);
            subgroupSizes(1:numLeft/2) = subgroupSizes(1:numLeft/2) + 2;
        else
            subgroupSizes = (floor(N/M) - 1)*ones(M,1);
            numLeft = N - sum(subgroupSizes);
            subgroupSizes(1:numLeft/2) = subgroupSizes(1:numLeft/2) + 2;
        end

        % Check that there are the correct number of individuals
        if(sum(subgroupSizes) ~= N)
            error('The assigned number of individuals does not match the total number of individuals N');
        end

    %% Convert desired subgroup evenness to desired Shannon diversity

    % Convert desired asymmetry to Shannon diversity and scale between
    % the minimum and maximum Shannon diversity given our requirements
    % for subgroup occupancy (must have at least one individual in each
    % subgroup) and odd-sized subgroups

        % The maximum Shannon diversity is the initial (current) one
        maxShannonDiv = 0;
        for m = 1:M
            maxShannonDiv = maxShannonDiv - ...
                (subgroupSizes(m)/N)*log(subgroupSizes(m)/N);
        end

        % The minimum Shannon diversity is the one where there is one
        % individual in every subgroup, and all the rest in one subgroup
        minShannonDiv = -(1/N)*log(1/N)*(M-1) - ((N-(M-1))/N)*log((N-(M-1))/N);

        % Scale the desired Shannon diversity between the max and the
        % min values
        desiredShannonDiv = desiredS*(maxShannonDiv - minShannonDiv) + ...
            minShannonDiv;

        % Set the current Shannon diversity to the maximum value
        currentShannonDiv = maxShannonDiv;


    %% Move individuals until the desired Shannon diversity is reached

        % Set a threshold that the Shannon diversity has to meet
        while (currentShannonDiv - desiredShannonDiv > 0.01)

            % Find all subgroups that currently contain more than 2 individuals 
            % (since we are swapping 2 individuals per move) and
            % pick a random one of these to take individuals from
            possible1 = find(subgroupSizes > 2);
            index1 = randi(length(possible1),1);
            sub1 = possible1(index1);

            % Get the size of this selected subgroup
            subgroupSize1 = subgroupSizes(sub1);

            % Find all subgroups greater or equal in size to subgroupSize1
            possible2 = find(subgroupSizes >= subgroupSize1);

            % If any such subgroups exist, then move 2 individuals over
            % from subgroup 1 to subgroup 2; if not, then do nothing 
            % and pick another subgroup 1

            % Set the threshold to >1 because the list will always include
            % subgroup 1 itself
            if(length(possible2) > 1)

                % Pick a random subgroup from the list to add individuals to
                index2 = randi(length(possible2),1);
                sub2 = possible2(index2);

                % Move two individuals from subgroup 1 to subgroup 2
                subgroupSizes(sub2) = subgroupSizes(sub2) + 2;
                subgroupSizes(sub1) = subgroupSizes(sub1) - 2;

                % Calculate the new Shannon diversity of the subgroup
                % distribution
                currentShannonDiv = 0;
                for m = 1:M
                    currentShannonDiv = currentShannonDiv - ...
                        (subgroupSizes(m)/N)*log(subgroupSizes(m)/N);
                end

            end

        end

end
