# Supplementary material for: Modular structure within groups causes information loss but can improve decision accuracy
Source: Philos Trans R Soc Lond B Biol Sci. 2019 Apr 22;374(1774):20180378. doi: 10.1098/rstb.2018.0378 (PMC6553586; doi:10.1098/rstb.2018.0378)
Supplement: Matlab code to generate all figures [file rstb20180378supp3.zip › code/generateMainFigures/generateMainFigures.m]

function [] = generateMainFigures()

    cd '1_getSplineFits'
    getSplineFits;
    
    cd '../2_generateFigure3'
    generateFigure3_random;
    generateFigure3_mean;
    
    cd '../3_generateFigure4'
    generateFigure4A;
    generateFigure4B;
    
    cd '../4_generateFigure5'
    generateFigure5A;
    generateFigure5B;
    generateFigure5C;
    generateFigure5D;
    
end
