# Supplementary material for: Modular structure within groups causes information loss but can improve decision accuracy
Source: Philos Trans R Soc Lond B Biol Sci. 2019 Apr 22;374(1774):20180378. doi: 10.1098/rstb.2018.0378 (PMC6553586; doi:10.1098/rstb.2018.0378)
Supplement: Matlab code to generate all figures [file rstb20180378supp3.zip › code/generateMainFigures/2_generateFigure3/calculateAccuracy.m]

function [accuracy] = calculateAccuracy(subgroupSizes,r)

%%%%%%%%%%%%%%%%%%%%%%%%%%%%%%%%%%%%%%%%%%%%%%%%%%%%%%%%%%%%%%%%%%%%%%%%%%
% Copyright (c) 2019 Albert B. Kao
% 
% Permission is hereby granted, free of charge, to any person obtaining a 
% copy of this software and associated documentation files (the "Software"), 
% to deal in the Software without restriction, including without limitation 
% the rights to use, copy, modify, merge, publish, distribute, sublicense, 
% and/or sell copies of the Software, and to permit persons to whom the 
% Software is furnished to do so, subject to the following conditions:

% The above copyright notice and this permission notice shall be included in
% all copies or substantial portions of the Software.

% THE SOFTWARE IS PROVIDED "AS IS", WITHOUT WARRANTY OF ANY KIND, EXPRESS OR 
% IMPLIED, INCLUDING BUT NOT LIMITED TO THE WARRANTIES OF MERCHANTABILITY, 
% FITNESS FOR A PARTICULAR PURPOSE AND NONINFRINGEMENT. IN NO EVENT SHALL 
% THE AUTHORS OR COPYRIGHT HOLDERS BE LIABLE FOR ANY CLAIM, DAMAGES OR OTHER 
% LIABILITY, WHETHER IN AN ACTION OF CONTRACT, TORT OR OTHERWISE, ARISING 
% FROM, OUT OF OR IN CONNECTION WITH THE SOFTWARE OR THE USE OR OTHER 
% DEALINGS IN THE SOFTWARE.
%%%%%%%%%%%%%%%%%%%%%%%%%%%%%%%%%%%%%%%%%%%%%%%%%%%%%%%%%%%%%%%%%%%%%%%%%%

%%%%%%%%%%%%%%%%%%%%%%%%%%%%%%%%%%%%%%%%%%%%%%%%%%%%%%%%%%%%%%%%%%%%%%%%%%
% This function calculates the probability that a group makes a correct
% decision, given a certain total group size, distribution of subgroup
% sizes, and individual accuracy.
%%%%%%%%%%%%%%%%%%%%%%%%%%%%%%%%%%%%%%%%%%%%%%%%%%%%%%%%%%%%%%%%%%%%%%%%%%

    % Get the number of subgroups
    M = length(subgroupSizes);
   
    %% Calculate the probability that each subgroup makes a correct decision

        probCorrect = zeros(1,M);
        for m = 1:M

            % Get the number of individuals in this subgroup
            n = subgroupSizes(m);

            % Sum all of the ways of forming a correct majority        
            probCorrect(m) = 0;
            for k = ceil(n/2):n            
                probCorrect(m) = probCorrect(m) + ...
                    nchoosek(n,k)*r^k*(1-r)^(n-k);
            end

        end
    
    %% Calculate the overall collective accuracy across subgroups
    
        accuracy = 0;
        for m = ceil(M/2):M

            % Get all permutations of indices of correct subgroups
            correct = nchoosek(1:M,m);

            % Get the number of permutations
            [numPerms,~] = size(correct);

            % Find the indices of the wrong subgroups for each permutation
            wrong = [];
            for i = 1:numPerms
                wrong(i,:) = setdiff(1:M,correct(i,:));
            end

            % Get the probability that each correct subgroup made a correct
            % decision
            correctProbs = probCorrect(correct);

            % Get the probability that each wrong subgroup made a wrong
            % decision
            wrongProbs = (1 - probCorrect(wrong));

            % Matlab sometimes flips arrays, so this checks to see if there
            % is just one row for the wrong probabilities and, if so, flips
            % it
            [wrongRows,~] = size(wrongProbs);
            if(wrongRows == 1)
                probs = [correctProbs wrongProbs'];
            else
                probs = [correctProbs wrongProbs];
            end

            % Multiply the probabilities and sum across permutations
            accuracy = accuracy + sum(prod(probs,2));

        end
            
end
