# Supplementary material for: Modular structure within groups causes information loss but can improve decision accuracy
Source: Philos Trans R Soc Lond B Biol Sci. 2019 Apr 22;374(1774):20180378. doi: 10.1098/rstb.2018.0378 (PMC6553586; doi:10.1098/rstb.2018.0378)
Supplement: Matlab code to generate all figures [file rstb20180378supp3.zip › code/generateMainFigures/3_generateFigure4/estimateAccuracy.m]

function [accuracy] = estimateAccuracy(subgroupSizes,r,numSims)

%%%%%%%%%%%%%%%%%%%%%%%%%%%%%%%%%%%%%%%%%%%%%%%%%%%%%%%%%%%%%%%%%%%%%%%%%%
% Copyright (c) 2019 Albert B. Kao
% 
% Permission is hereby granted, free of charge, to any person obtaining a 
% copy of this software and associated documentation files (the "Software"), 
% to deal in the Software without restriction, including without limitation 
% the rights to use, copy, modify, merge, publish, distribute, sublicense, 
% and/or sell copies of the Software, and to permit persons to whom the 
% Software is furnished to do so, subject to the following conditions:

% The above copyright notice and this permission notice shall be included in
% all copies or substantial portions of the Software.

% THE SOFTWARE IS PROVIDED "AS IS", WITHOUT WARRANTY OF ANY KIND, EXPRESS OR 
% IMPLIED, INCLUDING BUT NOT LIMITED TO THE WARRANTIES OF MERCHANTABILITY, 
% FITNESS FOR A PARTICULAR PURPOSE AND NONINFRINGEMENT. IN NO EVENT SHALL 
% THE AUTHORS OR COPYRIGHT HOLDERS BE LIABLE FOR ANY CLAIM, DAMAGES OR OTHER 
% LIABILITY, WHETHER IN AN ACTION OF CONTRACT, TORT OR OTHERWISE, ARISING 
% FROM, OUT OF OR IN CONNECTION WITH THE SOFTWARE OR THE USE OR OTHER 
% DEALINGS IN THE SOFTWARE.
%%%%%%%%%%%%%%%%%%%%%%%%%%%%%%%%%%%%%%%%%%%%%%%%%%%%%%%%%%%%%%%%%%%%%%%%%%

%%%%%%%%%%%%%%%%%%%%%%%%%%%%%%%%%%%%%%%%%%%%%%%%%%%%%%%%%%%%%%%%%%%%%%%%%%
% This function estimates the probability that a group makes a correct
% decision, given a certain total group size, distribution of subgroup
% sizes, and individual accuracy. A brute force estimate, instead of exact
% calculation, of the collective accuracy is used here when there is a
% large (>15) number of subgroups.
%%%%%%%%%%%%%%%%%%%%%%%%%%%%%%%%%%%%%%%%%%%%%%%%%%%%%%%%%%%%%%%%%%%%%%%%%%

    % Get number of subgroups
    M = length(subgroupSizes);

    % Calculate the probability that each subgroup makes a correct
    % decision
    probCorrect = zeros(1,M);
    for m = 1:M

        % Get the number of individuals in this subgroup
        n = subgroupSizes(m);

        % Sum all of the ways of forming a correct majority
        probCorrect(m) = 0;
        for k = ceil(n/2):n
            probCorrect(m) = probCorrect(m) + ...
                nchoosek(n,k)*r^k*(1-r)^(n-k);
        end

    end

    % Estimate the overall collective accuracy across subgroups
    rands = rand(numSims,M);
    numCorrectSubgroups = sum(rands < probCorrect,2);
    numCorrect = sum(round(numCorrectSubgroups/M));
    accuracy = numCorrect/numSims;

end
