# Supplementary material for: Modular structure within groups causes information loss but can improve decision accuracy
Source: Philos Trans R Soc Lond B Biol Sci. 2019 Apr 22;374(1774):20180378. doi: 10.1098/rstb.2018.0378 (PMC6553586; doi:10.1098/rstb.2018.0378)
Supplement: Matlab code to generate all figures [file rstb20180378supp3.zip › code/generateMainFigures/3_generateFigure4/generateFigure4A.m]

function [] = generateFigure4A()

%%%%%%%%%%%%%%%%%%%%%%%%%%%%%%%%%%%%%%%%%%%%%%%%%%%%%%%%%%%%%%%%%%%%%%%%%%
% Copyright (c) 2019 Albert B. Kao
% 
% Permission is hereby granted, free of charge, to any person obtaining a 
% copy of this software and associated documentation files (the "Software"), 
% to deal in the Software without restriction, including without limitation 
% the rights to use, copy, modify, merge, publish, distribute, sublicense, 
% and/or sell copies of the Software, and to permit persons to whom the 
% Software is furnished to do so, subject to the following conditions:

% The above copyright notice and this permission notice shall be included in
% all copies or substantial portions of the Software.

% THE SOFTWARE IS PROVIDED "AS IS", WITHOUT WARRANTY OF ANY KIND, EXPRESS OR 
% IMPLIED, INCLUDING BUT NOT LIMITED TO THE WARRANTIES OF MERCHANTABILITY, 
% FITNESS FOR A PARTICULAR PURPOSE AND NONINFRINGEMENT. IN NO EVENT SHALL 
% THE AUTHORS OR COPYRIGHT HOLDERS BE LIABLE FOR ANY CLAIM, DAMAGES OR OTHER 
% LIABILITY, WHETHER IN AN ACTION OF CONTRACT, TORT OR OTHERWISE, ARISING 
% FROM, OUT OF OR IN CONNECTION WITH THE SOFTWARE OR THE USE OR OTHER 
% DEALINGS IN THE SOFTWARE.
%%%%%%%%%%%%%%%%%%%%%%%%%%%%%%%%%%%%%%%%%%%%%%%%%%%%%%%%%%%%%%%%%%%%%%%%%%

%%%%%%%%%%%%%%%%%%%%%%%%%%%%%%%%%%%%%%%%%%%%%%%%%%%%%%%%%%%%%%%%%%%%%%%%%%
% This function illustrates that an intermediate number of evenly sized
% subgroups minimizes collective accuracy in the Condorcet scenario.
% However, the change in accuracy as the number of subgroups changes is
% relatively small, compared to the drop in accuracy resulting from
% introducing any modular structure to a group with no structure.
%%%%%%%%%%%%%%%%%%%%%%%%%%%%%%%%%%%%%%%%%%%%%%%%%%%%%%%%%%%%%%%%%%%%%%%%%%

    warning('off');

    % Constant parameter values
    N = 405;
    r = 0.53;
    
    % Vary the number of subgroups
    M_list = [3 5 9 15 27 45 81 135];
    
    % Calculate the collective accuracy when there is no modular structure
    accuracy_noStructure = 0;
    for k = ceil(N/2):N
        accuracy_noStructure = accuracy_noStructure + ...
            nchoosek(N,k)*r^k*(1-r)^(N-k);
    end
    
    for M_count = 1:length(M_list)
        
       % Use equal subgroup sizes
       subgroupSizes = (N/M_list(M_count))*ones(M_list(M_count),1);
       
       % Calculate the expected accuracy of this group
       accuracy(M_count) = calculateAccuracy_equalSubgroups(subgroupSizes,r);

    end
    
    % Plot the results
    figure;
    subplot(2,1,1);
    line([1 200],[accuracy_noStructure accuracy_noStructure]);
    hold on;
    plot(M_list,accuracy,'.-k','MarkerSize',24);
    
    
end
