# Supplementary material for: Modular structure within groups causes information loss but can improve decision accuracy
Source: Philos Trans R Soc Lond B Biol Sci. 2019 Apr 22;374(1774):20180378. doi: 10.1098/rstb.2018.0378 (PMC6553586; doi:10.1098/rstb.2018.0378)
Supplement: Matlab code to generate all figures [file rstb20180378supp3.zip › code/generateMainFigures/3_generateFigure4/generateFigure4B.m]

function [] = generateFigure4B()

%%%%%%%%%%%%%%%%%%%%%%%%%%%%%%%%%%%%%%%%%%%%%%%%%%%%%%%%%%%%%%%%%%%%%%%%%%
% Copyright (c) 2019 Albert B. Kao
% 
% Permission is hereby granted, free of charge, to any person obtaining a 
% copy of this software and associated documentation files (the "Software"), 
% to deal in the Software without restriction, including without limitation 
% the rights to use, copy, modify, merge, publish, distribute, sublicense, 
% and/or sell copies of the Software, and to permit persons to whom the 
% Software is furnished to do so, subject to the following conditions:

% The above copyright notice and this permission notice shall be included in
% all copies or substantial portions of the Software.

% THE SOFTWARE IS PROVIDED "AS IS", WITHOUT WARRANTY OF ANY KIND, EXPRESS OR 
% IMPLIED, INCLUDING BUT NOT LIMITED TO THE WARRANTIES OF MERCHANTABILITY, 
% FITNESS FOR A PARTICULAR PURPOSE AND NONINFRINGEMENT. IN NO EVENT SHALL 
% THE AUTHORS OR COPYRIGHT HOLDERS BE LIABLE FOR ANY CLAIM, DAMAGES OR OTHER 
% LIABILITY, WHETHER IN AN ACTION OF CONTRACT, TORT OR OTHERWISE, ARISING 
% FROM, OUT OF OR IN CONNECTION WITH THE SOFTWARE OR THE USE OR OTHER 
% DEALINGS IN THE SOFTWARE.
%%%%%%%%%%%%%%%%%%%%%%%%%%%%%%%%%%%%%%%%%%%%%%%%%%%%%%%%%%%%%%%%%%%%%%%%%%

%%%%%%%%%%%%%%%%%%%%%%%%%%%%%%%%%%%%%%%%%%%%%%%%%%%%%%%%%%%%%%%%%%%%%%%%%%
% This function estimates the number of subgroups 'M' that leads to the 
% lowest collective accuracy for a given total group size 'N' and 
% individual accuracy 'r'.
%%%%%%%%%%%%%%%%%%%%%%%%%%%%%%%%%%%%%%%%%%%%%%%%%%%%%%%%%%%%%%%%%%%%%%%%%%

    warning('off');    
    
    % Initialize the figure
    subplot(2,1,2);
    n = 0:0.01:301;
    plot(n,sqrt(n),'-r');

    all_N = [];
    all_M = [];
    all_r = [];

    for r = 0.55:0.05:0.70
        
        % N = 11:10:301
        for N = 11:50:301
        
            clear accuracy
            
            count = 0;
            
            % The maximum number of subgroups examined here is 31, due to
            % computational constraints
            for M = 3:2:min([N 31])
                
                count = count + 1;
                
                % Start from evenly sized groups (as much as possible)
                
                % This ensures that we start with odd-sized subgroups
                if(mod(floor(N/M),2) == 1)
                    subgroupSizes = floor(N/M)*ones(M,1);
                    numLeft = N - sum(subgroupSizes);
                    subgroupSizes(1:numLeft/2) = subgroupSizes(1:numLeft/2) + 2;
                else
                    subgroupSizes = (floor(N/M) - 1)*ones(M,1);
                    numLeft = N - sum(subgroupSizes);
                    subgroupSizes(1:numLeft/2) = subgroupSizes(1:numLeft/2) + 2;
                end
                
                % Check that there are the correct number of individuals
                if(sum(subgroupSizes) ~= N)
                    error('The assigned number of individuals does not match the total number of individuals N');
                end
                
                % Estimate the accuracy of this subgroup size distribution
                accuracy(count) = 0;
                for i = 1:10
                    accuracy(count) = accuracy(count) + ...
                        estimateAccuracy(subgroupSizes,r,100000);
                end
                accuracy(count) = accuracy(count)/10;
            
            end
            
            % Find the number of subgroups that led to the lowest
            % collective accuracy
            [~,index_lowestAccuracy] = min(accuracy);
            m = 3:2:min([N 31]);
            all_M = [all_M m(index_lowestAccuracy)];
            all_N = [all_N N];
        
        end
    end
    
    % Save the results
    filename = ['lowestCollectiveAccuracy.mat'];
    save(filename,'all_N','all_M');
    
    % Plot the results
    hold on;
    plot(all_N,all_M,'.k','MarkerSize',18);
    
end
