# Supplementary material for: Modular structure within groups causes information loss but can improve decision accuracy
Source: Philos Trans R Soc Lond B Biol Sci. 2019 Apr 22;374(1774):20180378. doi: 10.1098/rstb.2018.0378 (PMC6553586; doi:10.1098/rstb.2018.0378)
Supplement: Matlab code to generate all figures [file rstb20180378supp3.zip › code/generateMainFigures/4_generateFigure5/calculateCollectiveVariables.m]

function [accuracy,collective_p,collective_rL] = calculateCollectiveVariables(subgroupSizes,rH,rL,p,numSims)

%%%%%%%%%%%%%%%%%%%%%%%%%%%%%%%%%%%%%%%%%%%%%%%%%%%%%%%%%%%%%%%%%%%%%%%%%%
% Copyright (c) 2019 Albert B. Kao
% 
% Permission is hereby granted, free of charge, to any person obtaining a 
% copy of this software and associated documentation files (the "Software"), 
% to deal in the Software without restriction, including without limitation 
% the rights to use, copy, modify, merge, publish, distribute, sublicense, 
% and/or sell copies of the Software, and to permit persons to whom the 
% Software is furnished to do so, subject to the following conditions:

% The above copyright notice and this permission notice shall be included in
% all copies or substantial portions of the Software.

% THE SOFTWARE IS PROVIDED "AS IS", WITHOUT WARRANTY OF ANY KIND, EXPRESS OR 
% IMPLIED, INCLUDING BUT NOT LIMITED TO THE WARRANTIES OF MERCHANTABILITY, 
% FITNESS FOR A PARTICULAR PURPOSE AND NONINFRINGEMENT. IN NO EVENT SHALL 
% THE AUTHORS OR COPYRIGHT HOLDERS BE LIABLE FOR ANY CLAIM, DAMAGES OR OTHER 
% LIABILITY, WHETHER IN AN ACTION OF CONTRACT, TORT OR OTHERWISE, ARISING 
% FROM, OUT OF OR IN CONNECTION WITH THE SOFTWARE OR THE USE OR OTHER 
% DEALINGS IN THE SOFTWARE.
%%%%%%%%%%%%%%%%%%%%%%%%%%%%%%%%%%%%%%%%%%%%%%%%%%%%%%%%%%%%%%%%%%%%%%%%%%

%%%%%%%%%%%%%%%%%%%%%%%%%%%%%%%%%%%%%%%%%%%%%%%%%%%%%%%%%%%%%%%%%%%%%%%%%%
% This function estimates the collective accuracy, collective 'p', and 
% collective 'rL', achieved for a group with a particular subgroup 
% distribution and in an environment containing two informative cues, one 
% which gives the same (correlated) information to all of the individuals 
% in the group, and one which gives uncorrelated to each individual.
% Instead of calculating the values by calculating the behavior of each
% individual, for efficiency it calculates the equivalent behavior for each
% subgroup, and then estimates the variables for the whole group using the
% subgroup behavior.
%%%%%%%%%%%%%%%%%%%%%%%%%%%%%%%%%%%%%%%%%%%%%%%%%%%%%%%%%%%%%%%%%%%%%%%%%%

    % Get number of subgroups
    M = length(subgroupSizes);

    %% Calculate the collective 'p' and collective 'rL' for each subgroup

        for m = 1:M
            n = subgroupSizes(m);
            [subgroup_p(m),subgroup_rL(m)] = calculateSubgroupVariables(n,p,rL);
        end

    %% Estimate the overall collective accuracy across subgroups

        numTrials_p = 0;
        numTrials_rL = 0;
        numTrials_correct = 0;

        for i = 1:numSims

            % Have each subgroup select the correlated or uncorrelated cue
            rands1 = rand(1,M);
            lowCorr_subgroups = rands1 < subgroup_p;
            num_lowCorr_subgroups = sum(lowCorr_subgroups);
    
            % If more than half of the subgroups rely on the uncorrelated
            % cue, then the uncorrelated cue may affect the collective
            % decision
            if(num_lowCorr_subgroups > M/2)
        
                % Determine whether the low correlation cue gives correct
                % or incorrect information to each subgroup
                rands2 = rand(1,M); 
        
                lowCorr_correct = lowCorr_subgroups.*(rands2 < subgroup_rL);
                num_lowCorr_subgroups_correct = sum(lowCorr_correct);
        
                if(num_lowCorr_subgroups_correct > M/2)            
            
                    % Count that the group's decision depended on the
                    % uncorrelated information
                    numTrials_p = numTrials_p + 1;
                    
                    % Count that the group's uncorrelated information was
                    % mostly correct
                    numTrials_rL = numTrials_rL + 1;
                    
                    % Count the group's decision as correct
                    numTrials_correct = numTrials_correct + 1;
            
                elseif(num_lowCorr_subgroups_correct < num_lowCorr_subgroups - M/2)

                    % Count that the group's decision depended on the
                    % uncorrelated information
                    numTrials_p = numTrials_p + 1;
            
                else
            
                    % Count the group's decision as dependent on the
                    % correlated information
                    numTrials_correct = numTrials_correct + rH;
            
                end
        
            else
                
                % Count the group's decision as dependent on the
                % correlated information
                numTrials_correct = numTrials_correct + rH;
        
            end

        end
        
        accuracy = numTrials_correct/numSims;
        collective_p = numTrials_p/numSims;
        collective_rL = numTrials_rL/numTrials_p;


end
