# Supplementary material for: Modular structure within groups causes information loss but can improve decision accuracy
Source: Philos Trans R Soc Lond B Biol Sci. 2019 Apr 22;374(1774):20180378. doi: 10.1098/rstb.2018.0378 (PMC6553586; doi:10.1098/rstb.2018.0378)
Supplement: Matlab code to generate all figures [file rstb20180378supp3.zip › code/generateMainFigures/4_generateFigure5/calculateSubgroupVariables.m]

function [subgroup_p,subgroup_rL] = calculateSubgroupVariables(n,p,rL)

%%%%%%%%%%%%%%%%%%%%%%%%%%%%%%%%%%%%%%%%%%%%%%%%%%%%%%%%%%%%%%%%%%%%%%%%%%
% Copyright (c) 2019 Albert B. Kao
% 
% Permission is hereby granted, free of charge, to any person obtaining a 
% copy of this software and associated documentation files (the "Software"), 
% to deal in the Software without restriction, including without limitation 
% the rights to use, copy, modify, merge, publish, distribute, sublicense, 
% and/or sell copies of the Software, and to permit persons to whom the 
% Software is furnished to do so, subject to the following conditions:

% The above copyright notice and this permission notice shall be included in
% all copies or substantial portions of the Software.

% THE SOFTWARE IS PROVIDED "AS IS", WITHOUT WARRANTY OF ANY KIND, EXPRESS OR 
% IMPLIED, INCLUDING BUT NOT LIMITED TO THE WARRANTIES OF MERCHANTABILITY, 
% FITNESS FOR A PARTICULAR PURPOSE AND NONINFRINGEMENT. IN NO EVENT SHALL 
% THE AUTHORS OR COPYRIGHT HOLDERS BE LIABLE FOR ANY CLAIM, DAMAGES OR OTHER 
% LIABILITY, WHETHER IN AN ACTION OF CONTRACT, TORT OR OTHERWISE, ARISING 
% FROM, OUT OF OR IN CONNECTION WITH THE SOFTWARE OR THE USE OR OTHER 
% DEALINGS IN THE SOFTWARE.
%%%%%%%%%%%%%%%%%%%%%%%%%%%%%%%%%%%%%%%%%%%%%%%%%%%%%%%%%%%%%%%%%%%%%%%%%%

%%%%%%%%%%%%%%%%%%%%%%%%%%%%%%%%%%%%%%%%%%%%%%%%%%%%%%%%%%%%%%%%%%%%%%%%%%
% This function estimates the subgroup 'p' and subgroup 'rL' in an 
% environment containing two informative cues, one which gives the same 
% (correlated) information to all of the individuals in the group, and one 
% which gives uncorrelated to each individual.
%%%%%%%%%%%%%%%%%%%%%%%%%%%%%%%%%%%%%%%%%%%%%%%%%%%%%%%%%%%%%%%%%%%%%%%%%%
    
    warning('off');

    sum0 = 0;
    sum1 = 0;

    % Calculate the probability that a certain fraction of group uses 
    % independently sampled information
    for nL = ceil(n/2):n
    
        prob1 = nchoosek(n,nL)*p^nL*(1-p)^(n-nL);
    
        % Calculate the probability that the 0 fraction uses correct, 
        % independent information (see Kao & Couzin (2014), Fig 1D)
        for nL_c0 = 0:(nL - ceil(n/2))
            prob2_0 = nchoosek(nL,nL_c0)*rL^nL_c0*(1-rL)^(nL-nL_c0);   
            sum0 = sum0 + prob1*prob2_0;
        end
    
        % Calculate the probability that the 1 fraction uses correct, 
        % independent information
        for nL_c1 = ceil(n/2):nL 
            prob2_1 = nchoosek(nL,nL_c1)*rL^nL_c1*(1-rL)^(nL-nL_c1);
            sum1 = sum1 + prob1*prob2_1;
        end       
    
    end

    % Calculate the subgroup 'p' and subgroup 'rL'
    subgroup_p = sum0 + sum1;
    subgroup_rL = sum1/(sum0 + sum1);
    
    
