# Supplementary material for: Modular structure within groups causes information loss but can improve decision accuracy
Source: Philos Trans R Soc Lond B Biol Sci. 2019 Apr 22;374(1774):20180378. doi: 10.1098/rstb.2018.0378 (PMC6553586; doi:10.1098/rstb.2018.0378)
Supplement: Matlab code to generate all figures [file rstb20180378supp3.zip › code/generateMainFigures/4_generateFigure5/estimateAccuracy_correlations.m]

function [accuracy] = estimateAccuracy_correlations(subgroupSizes,rH,rL,p,numSims)

%%%%%%%%%%%%%%%%%%%%%%%%%%%%%%%%%%%%%%%%%%%%%%%%%%%%%%%%%%%%%%%%%%%%%%%%%%
% Copyright (c) 2019 Albert B. Kao
% 
% Permission is hereby granted, free of charge, to any person obtaining a 
% copy of this software and associated documentation files (the "Software"), 
% to deal in the Software without restriction, including without limitation 
% the rights to use, copy, modify, merge, publish, distribute, sublicense, 
% and/or sell copies of the Software, and to permit persons to whom the 
% Software is furnished to do so, subject to the following conditions:

% The above copyright notice and this permission notice shall be included in
% all copies or substantial portions of the Software.

% THE SOFTWARE IS PROVIDED "AS IS", WITHOUT WARRANTY OF ANY KIND, EXPRESS OR 
% IMPLIED, INCLUDING BUT NOT LIMITED TO THE WARRANTIES OF MERCHANTABILITY, 
% FITNESS FOR A PARTICULAR PURPOSE AND NONINFRINGEMENT. IN NO EVENT SHALL 
% THE AUTHORS OR COPYRIGHT HOLDERS BE LIABLE FOR ANY CLAIM, DAMAGES OR OTHER 
% LIABILITY, WHETHER IN AN ACTION OF CONTRACT, TORT OR OTHERWISE, ARISING 
% FROM, OUT OF OR IN CONNECTION WITH THE SOFTWARE OR THE USE OR OTHER 
% DEALINGS IN THE SOFTWARE.
%%%%%%%%%%%%%%%%%%%%%%%%%%%%%%%%%%%%%%%%%%%%%%%%%%%%%%%%%%%%%%%%%%%%%%%%%%

%%%%%%%%%%%%%%%%%%%%%%%%%%%%%%%%%%%%%%%%%%%%%%%%%%%%%%%%%%%%%%%%%%%%%%%%%%
% This function estimates the collective accuracy achieved for a group with
% a particular subgroup distribution and in an environment containing two 
% informative cues, one which gives the same (correlated) information to 
% all of the individuals in the group, and one which gives uncorrelated to 
% each individual. 
%%%%%%%%%%%%%%%%%%%%%%%%%%%%%%%%%%%%%%%%%%%%%%%%%%%%%%%%%%%%%%%%%%%%%%%%%%

    % Get number of subgroups
    M = length(subgroupSizes);

    %% Calculate the probability that each subgroup makes a correct decision
    
        probCorrect = zeros(M,2);
        for m = 1:M

            % Get the number of individuals in this subgroup
            n = subgroupSizes(m);

            % Calculate the probability of the subgroup being correct 
            % if the correlated cue gives correct information
            for k = ceil(n/2):n
                probCorrect(m,1) = probCorrect(m,1) + ...
                    nchoosek(n,k)*(1-p+p*rL)^k*(p-p*rL)^(n-k);
            end

            % Calculate the probability of the subgroup being correct 
            % if the correlated cue gives incorrect information
            for k = ceil(n/2):n
                probCorrect(m,2) = probCorrect(m,2) + ...
                    nchoosek(n,k)*(p*rL)^k*(1-p*rL)^(n-k);
            end

        end

    %% Estimate the overall collective accuracy across subgroups

        simDiv = numSims/10;
        accuracy_div = zeros(10,1);
        for i = 1:10

            % Decide if high correlation gives correct information or not
            % (set H = 1 if correct, H = 2 if incorrect)
            H = 2*ones(simDiv,1);
            H(rand(simDiv,1) < rH) = 1;

            % Estimate the overall collective accuracy across subgroups
            rands = rand(simDiv,M);
            numCorrectSubgroups = sum(rands < probCorrect(:,H)',2);
            numCorrect = sum(round(numCorrectSubgroups/M));
            
            accuracy_div(i) = numCorrect/simDiv;
            
        end

        accuracy = mean(accuracy_div);

end
