# Supplementary material for: Modular structure within groups causes information loss but can improve decision accuracy
Source: Philos Trans R Soc Lond B Biol Sci. 2019 Apr 22;374(1774):20180378. doi: 10.1098/rstb.2018.0378 (PMC6553586; doi:10.1098/rstb.2018.0378)
Supplement: Matlab code to generate all figures [file rstb20180378supp3.zip › code/generateMainFigures/4_generateFigure5/generateFigure5A.m]

function [] = generateFigure5A()

%%%%%%%%%%%%%%%%%%%%%%%%%%%%%%%%%%%%%%%%%%%%%%%%%%%%%%%%%%%%%%%%%%%%%%%%%%
% Copyright (c) 2019 Albert B. Kao
% 
% Permission is hereby granted, free of charge, to any person obtaining a 
% copy of this software and associated documentation files (the "Software"), 
% to deal in the Software without restriction, including without limitation 
% the rights to use, copy, modify, merge, publish, distribute, sublicense, 
% and/or sell copies of the Software, and to permit persons to whom the 
% Software is furnished to do so, subject to the following conditions:

% The above copyright notice and this permission notice shall be included in
% all copies or substantial portions of the Software.

% THE SOFTWARE IS PROVIDED "AS IS", WITHOUT WARRANTY OF ANY KIND, EXPRESS OR 
% IMPLIED, INCLUDING BUT NOT LIMITED TO THE WARRANTIES OF MERCHANTABILITY, 
% FITNESS FOR A PARTICULAR PURPOSE AND NONINFRINGEMENT. IN NO EVENT SHALL 
% THE AUTHORS OR COPYRIGHT HOLDERS BE LIABLE FOR ANY CLAIM, DAMAGES OR OTHER 
% LIABILITY, WHETHER IN AN ACTION OF CONTRACT, TORT OR OTHERWISE, ARISING 
% FROM, OUT OF OR IN CONNECTION WITH THE SOFTWARE OR THE USE OR OTHER 
% DEALINGS IN THE SOFTWARE.
%%%%%%%%%%%%%%%%%%%%%%%%%%%%%%%%%%%%%%%%%%%%%%%%%%%%%%%%%%%%%%%%%%%%%%%%%%

%%%%%%%%%%%%%%%%%%%%%%%%%%%%%%%%%%%%%%%%%%%%%%%%%%%%%%%%%%%%%%%%%%%%%%%%%%
% This function estimates the collective accuracy achieved as one varies
% the number of subgroups 'M' and subgroup evenness 'S' in an environment
% containing two informative cues, one which gives the same (correlated)
% information to all of the individuals in the group, and one which gives
% uncorrelated to each individual. It then estimates the number of
% subgroups and subgroup evenness that gives the highest collective
% accuracy.
%%%%%%%%%%%%%%%%%%%%%%%%%%%%%%%%%%%%%%%%%%%%%%%%%%%%%%%%%%%%%%%%%%%%%%%%%%

    % Define variables
    % N         = total group size
    % rH        = the probability that the correlated cue gives the group
    %             correct information
    % rL        = the probability that the uncorrelated cue gives each
    %             individual correct information
    % p         = the probability that an individual follows the
    %             information given by the uncorrelated cue

    % Constant parameters
    N = 51;
    rH = 0.5;
    rL = 0.65;
    p = 0.6;
    numSims = 100000;
    
    % Variables to vary
    M_list = [3:2:49];
    S_list = [0:0.01:1];
    
    for M_count = 1:length(M_list)

        for S_count = 1:length(S_list)
            
            for rep = 1:5

                % Generate a subgroup size distribution that approximates
                % the desired subgroup unevenness S
                subgroupSizes = getSubgroupSizes(N,M_list(M_count),S_list(S_count));
                
                % Estimate the accuracy of this subgroup size distribution
                accuracy_rep(rep) = estimateAccuracy_correlations(subgroupSizes,rH,rL,p,numSims);

            end

            accuracy(M_count,S_count) = mean(accuracy_rep);

        end

    end
    
    % Plot the results
    figure;
    subplot(4,1,1); 
    imagesc([0 1],[3 49],accuracy);
    
    % Find the parameter values that gives the highest collective accuracy
    [~,numCols] = size(accuracy);
    maxAccuracy = 0;
    maxCol = 1;
    maxRow = 1;
    for col = 1:numCols
        
        accuracyCol = accuracy(:,col);
        [maxValue,row] = max(accuracyCol);
        if(maxValue > maxAccuracy)
            maxAccuracy = maxValue;
            maxCol = col;
            maxRow = row;
        end
        
    end
    
    hold on; 
    plot(S_list(maxCol),M_list(maxRow),'.k','MarkerSize',24);
    
    % Save the results
    filename = ['figure5A_data.mat'];
    save(filename,'accuracy','maxAccuracy');
    
end
