# Supplementary material for: Modular structure within groups causes information loss but can improve decision accuracy
Source: Philos Trans R Soc Lond B Biol Sci. 2019 Apr 22;374(1774):20180378. doi: 10.1098/rstb.2018.0378 (PMC6553586; doi:10.1098/rstb.2018.0378)
Supplement: Matlab code to generate all figures [file rstb20180378supp3.zip › code/generateMainFigures/4_generateFigure5/generateFigure5B.m]

function [] = generateFigure5B()

%%%%%%%%%%%%%%%%%%%%%%%%%%%%%%%%%%%%%%%%%%%%%%%%%%%%%%%%%%%%%%%%%%%%%%%%%%
% Copyright (c) 2019 Albert B. Kao
% 
% Permission is hereby granted, free of charge, to any person obtaining a 
% copy of this software and associated documentation files (the "Software"), 
% to deal in the Software without restriction, including without limitation 
% the rights to use, copy, modify, merge, publish, distribute, sublicense, 
% and/or sell copies of the Software, and to permit persons to whom the 
% Software is furnished to do so, subject to the following conditions:

% The above copyright notice and this permission notice shall be included in
% all copies or substantial portions of the Software.

% THE SOFTWARE IS PROVIDED "AS IS", WITHOUT WARRANTY OF ANY KIND, EXPRESS OR 
% IMPLIED, INCLUDING BUT NOT LIMITED TO THE WARRANTIES OF MERCHANTABILITY, 
% FITNESS FOR A PARTICULAR PURPOSE AND NONINFRINGEMENT. IN NO EVENT SHALL 
% THE AUTHORS OR COPYRIGHT HOLDERS BE LIABLE FOR ANY CLAIM, DAMAGES OR OTHER 
% LIABILITY, WHETHER IN AN ACTION OF CONTRACT, TORT OR OTHERWISE, ARISING 
% FROM, OUT OF OR IN CONNECTION WITH THE SOFTWARE OR THE USE OR OTHER 
% DEALINGS IN THE SOFTWARE.
%%%%%%%%%%%%%%%%%%%%%%%%%%%%%%%%%%%%%%%%%%%%%%%%%%%%%%%%%%%%%%%%%%%%%%%%%%

%%%%%%%%%%%%%%%%%%%%%%%%%%%%%%%%%%%%%%%%%%%%%%%%%%%%%%%%%%%%%%%%%%%%%%%%%%
% This function plots how modular structure within a group can cause the
% group to behave like a smaller group (with no modular structure), and
% increase its collective accuracy in an environment containing two 
% informative cues, one which gives the same (correlated) information to 
% all of the individuals in the group, and one which gives uncorrelated to 
% each individual.
%%%%%%%%%%%%%%%%%%%%%%%%%%%%%%%%%%%%%%%%%%%%%%%%%%%%%%%%%%%%%%%%%%%%%%%%%%

    warning('off'); 
    
    % Constant parameters
    rH = 0.5;
    rL = 0.65;
    p = 0.6;
    
    N_list = [1:2:65];

    % Calculate the accuracy of the group if making a decision
    % through simple majority rule
    for N_count = 1:length(N_list)
        accuracy(N_count) = calculateAccuracy_correlations_noStructure(rH,...
            rL,N_list(N_count),p);
    end

    % Plot the results
    subplot(4,1,2);
    plot(N_list,accuracy,'-k');

    % Load the results from generateFigure5A.mat
    filename = ['figure5A_data.mat'];
    load(filename,'maxAccuracy');
    
    % Plot the results from generateFigure5A.mat
    splineFit = spline(N_list,accuracy);
    smooth_N_list = [1:0.001:65];
    smoothCurve = ppval(splineFit,smooth_N_list);
    index = find(smoothCurve > maxAccuracy,1,'last');
    effN = smooth_N_list(index);
    
    accuracy51 = calculateAccuracy_correlations_noStructure(rH,rL,51,p);
    
    hold on; 
    plot(effN,maxAccuracy,'.k','MarkerSize',30);
    plot(51,accuracy51,'ok','MarkerSize',8);
        
end
