# Supplementary material for: Modular structure within groups causes information loss but can improve decision accuracy
Source: Philos Trans R Soc Lond B Biol Sci. 2019 Apr 22;374(1774):20180378. doi: 10.1098/rstb.2018.0378 (PMC6553586; doi:10.1098/rstb.2018.0378)
Supplement: Matlab code to generate all figures [file rstb20180378supp3.zip › code/generateMainFigures/4_generateFigure5/generateFigure5C.m]

function [] = generateFigure5C()

%%%%%%%%%%%%%%%%%%%%%%%%%%%%%%%%%%%%%%%%%%%%%%%%%%%%%%%%%%%%%%%%%%%%%%%%%%
% Copyright (c) 2019 Albert B. Kao
% 
% Permission is hereby granted, free of charge, to any person obtaining a 
% copy of this software and associated documentation files (the "Software"), 
% to deal in the Software without restriction, including without limitation 
% the rights to use, copy, modify, merge, publish, distribute, sublicense, 
% and/or sell copies of the Software, and to permit persons to whom the 
% Software is furnished to do so, subject to the following conditions:

% The above copyright notice and this permission notice shall be included in
% all copies or substantial portions of the Software.

% THE SOFTWARE IS PROVIDED "AS IS", WITHOUT WARRANTY OF ANY KIND, EXPRESS OR 
% IMPLIED, INCLUDING BUT NOT LIMITED TO THE WARRANTIES OF MERCHANTABILITY, 
% FITNESS FOR A PARTICULAR PURPOSE AND NONINFRINGEMENT. IN NO EVENT SHALL 
% THE AUTHORS OR COPYRIGHT HOLDERS BE LIABLE FOR ANY CLAIM, DAMAGES OR OTHER 
% LIABILITY, WHETHER IN AN ACTION OF CONTRACT, TORT OR OTHERWISE, ARISING 
% FROM, OUT OF OR IN CONNECTION WITH THE SOFTWARE OR THE USE OR OTHER 
% DEALINGS IN THE SOFTWARE.
%%%%%%%%%%%%%%%%%%%%%%%%%%%%%%%%%%%%%%%%%%%%%%%%%%%%%%%%%%%%%%%%%%%%%%%%%%

%%%%%%%%%%%%%%%%%%%%%%%%%%%%%%%%%%%%%%%%%%%%%%%%%%%%%%%%%%%%%%%%%%%%%%%%%%
% This function estimates the number of subgroups 'M' that leads to the 
% highest collective accuracy in an environment containing two 
% informative cues, one which gives the same (correlated) information to 
% all of the individuals in the group, and one which gives uncorrelated to 
% each individual.
%%%%%%%%%%%%%%%%%%%%%%%%%%%%%%%%%%%%%%%%%%%%%%%%%%%%%%%%%%%%%%%%%%%%%%%%%%

    numSims = 100000;
    
    % Variables to vary
    rL_list = [0.60 0.70 0.80];
    p_list = [0.70 0.60 0.55];
    rH_list = [0.51 0.64 0.82 0.86 0.90];
    
    M_list = [3:2:49];
    
    % Initialize the figure
    subplot(4,1,3);  
    n = 0:0.01:301;
    plot(n,sqrt(n),'-r');
    
    all_N = [];
    all_maxSubgroups = [];
    
    for N = [51 101 201 301]
        
        maxSubgroups = [];
        
        for rH_count = 1:length(rH_list)
            for rL_p_count = 1:length(rL_list)
                
                clear accurayc
                for M_count = 1:length(M_list)
                    
                    % Start from evenly sized groups (as much as possible)
                    
                    % This ensures that we start with odd-sized subgroups
                    if(mod(floor(N/M_list(M_count)),2) == 1)
                        subgroupSizes = floor(N/M_list(M_count))*ones(M_list(M_count),1);
                        numLeft = N - sum(subgroupSizes);
                        subgroupSizes(1:numLeft/2) = subgroupSizes(1:numLeft/2) + 2;
                    else
                        subgroupSizes = (floor(N/M_list(M_count)) - 1)*ones(M_list(M_count),1);
                        numLeft = N - sum(subgroupSizes);
                        subgroupSizes(1:numLeft/2) = subgroupSizes(1:numLeft/2) + 2;
                    end
                    
                    % Check that there are the correct number of individuals
                    if(sum(subgroupSizes) ~= N)
                        error('The assigned number of individuals does not match the total number of individuals N');
                    end
                
                    % Estimate the accuracy of this subgroup size distribution
                    accuracy(M_count) = estimateAccuracy_correlations(subgroupSizes,rH_list(rH_count),...
                        rL_list(rL_p_count),p_list(rL_p_count),numSims);

                end
                
                % Find the number of subgroups that leads to the highest
                % collective accuracy
                [~,index_maxAccuracy] = max(accuracy);
                
                maxSubgroups = [maxSubgroups M_list(index_maxAccuracy)];
                
            end
        end
          
        % Plot the results
        hold on; 
        plot(N + randn(length(rL_list)*length(rH_list),1)*6,maxSubgroups,'.k','MarkerSize',18);
        
        % Record data for later saving
        all_N = [all_N repmat(N,length(maxSubgroups),1)];
        all_maxSubgroups = [all_maxSubgroups maxSubgroups];
        
    end
    
    % Save the results
    filename = ['figure5C_data.mat'];
    save(filename,'all_N','all_maxSubgroups');
    
end
