# Supplementary material for: Modular structure within groups causes information loss but can improve decision accuracy
Source: Philos Trans R Soc Lond B Biol Sci. 2019 Apr 22;374(1774):20180378. doi: 10.1098/rstb.2018.0378 (PMC6553586; doi:10.1098/rstb.2018.0378)
Supplement: Matlab code to generate all figures [file rstb20180378supp3.zip › code/generateMainFigures/4_generateFigure5/generateFigure5D.m]

function [] = generateFigure5D()

%%%%%%%%%%%%%%%%%%%%%%%%%%%%%%%%%%%%%%%%%%%%%%%%%%%%%%%%%%%%%%%%%%%%%%%%%%
% Copyright (c) 2019 Albert B. Kao
% 
% Permission is hereby granted, free of charge, to any person obtaining a 
% copy of this software and associated documentation files (the "Software"), 
% to deal in the Software without restriction, including without limitation 
% the rights to use, copy, modify, merge, publish, distribute, sublicense, 
% and/or sell copies of the Software, and to permit persons to whom the 
% Software is furnished to do so, subject to the following conditions:

% The above copyright notice and this permission notice shall be included in
% all copies or substantial portions of the Software.

% THE SOFTWARE IS PROVIDED "AS IS", WITHOUT WARRANTY OF ANY KIND, EXPRESS OR 
% IMPLIED, INCLUDING BUT NOT LIMITED TO THE WARRANTIES OF MERCHANTABILITY, 
% FITNESS FOR A PARTICULAR PURPOSE AND NONINFRINGEMENT. IN NO EVENT SHALL 
% THE AUTHORS OR COPYRIGHT HOLDERS BE LIABLE FOR ANY CLAIM, DAMAGES OR OTHER 
% LIABILITY, WHETHER IN AN ACTION OF CONTRACT, TORT OR OTHERWISE, ARISING 
% FROM, OUT OF OR IN CONNECTION WITH THE SOFTWARE OR THE USE OR OTHER 
% DEALINGS IN THE SOFTWARE.
%%%%%%%%%%%%%%%%%%%%%%%%%%%%%%%%%%%%%%%%%%%%%%%%%%%%%%%%%%%%%%%%%%%%%%%%%%

%%%%%%%%%%%%%%%%%%%%%%%%%%%%%%%%%%%%%%%%%%%%%%%%%%%%%%%%%%%%%%%%%%%%%%%%%%
% This function compares the collective accuracy, collective 'p', and
% collective 'rL', to the same variables at the effective group size with
% no modular structure.
%%%%%%%%%%%%%%%%%%%%%%%%%%%%%%%%%%%%%%%%%%%%%%%%%%%%%%%%%%%%%%%%%%%%%%%%%%

    % FINISH COMMENTING LINES 100-110
    numSims = 2000000;
        
    for set = 1:50

        %% Choose a random set of parameter values within a certain range

            N_list = [11:2:101];
            rand_N = randi(length(N_list),1);
            N = N_list(rand_N);

            M_list = [3:2:N-2];
            rand_M = randi(length(M_list),1);
            M = M_list(rand_M);

            S = rand(1);

            rand_rL = rand(1);
            rL = 0.5 + rand_rL/5;

            rand_rH = rand(1);
            rH = 0.5 + rand_rH/3;

            rand_p = rand(1);
            boundary = 1/(2*rL);
            p = boundary*rand_p;

            % Generate a subgroup size distribution that approximates
            % the desired subgroup unevenness S
            subgroupSizes = getSubgroupSizes(N,M,S);

            % Estimate the actual accuracy, collective 'p', and collective 'rL'
            % of this subgroup size distribution
            [accuracy(set),collective_p(set),collective_rL(set)] = ...
                calculateCollectiveVariables(subgroupSizes,rH,rL,p,numSims);

        %% Estimate the effective group size for this set of parameter values 
        % using the collective values of 'rL' and 'p', and collective
        % accuracy

            % Calculate how collective values of 'rL' and 'p' for this set of 
            % parameter values 
            count = 0;
            for n = 1:2:101
                count = count + 1;
                [test_collective_p(count),test_collective_rL(count)] = ...
                    calculateSubgroupVariables(n,p,rL);
            end

            % Create a smooth mapping from total group size to the collective
            % values of 'rL' and 'p', and vice-versa
            splineFit_rL_1 = spline(test_collective_rL,1:2:101);
            splineFit_rL_2 = spline(1:2:101,test_collective_rL);

            splineFit_p_1 = spline(test_collective_p,1:2:101);
            splineFit_p_2 = spline(1:2:101,test_collective_p);        

            % Estimate the effective group size using both the collective
            % values of 'rL' and 'p'
            effN_rL = ppval(splineFit_rL_1,collective_rL(set));
            effN_p = ppval(splineFit_p_1,collective_p(set));

            effN_temp = effN_rL;

            % Estimate the effective group size using the collective accuracy
            % of the group
            
            % Calculate the accuracy for each group size
            count = 0;
            for nn = 1:2:101
                count = count + 1;
                accuracy_noStructure(count) = ...
                    calculateAccuracy_correlations_noStructure(rH,rL,nn,p);
            end
            
            splineFit_accuracy_2 = spline(1:2:101,accuracy_noStructure);
            
            poss = effN_temp-2:0.01:effN_temp+2;
            cands = ppval(splineFit_accuracy_2,poss);
            diffs = cands - accuracy(set);
            [c,index] = min(abs(diffs));
            effN_temp2 = poss(index);
            
            % Estimate the effective group size as the average of the
            % estimates using the collective values of 'rL' and the
            % collective accuracy
            effN(set) = mean([effN_temp effN_temp2]);

        %% Calculate the output variables based on this estimate of the 
        % effective group size
        
            % Create a smooth mapping from total group size to collective
            % accuracy

                % Calculate the success rate for each group size
                count = 0;
                for n = 1:2:101
                    count = count + 1;
                    test_accuracy(count) = ...
                        calculateAccuracy_correlations_noStructure(rH,rL,n,p);
                end

                % Calculate the spline fits
                splineFit_accuracy_2 = spline(1:2:101,test_accuracy);

            % Calculate the estimated effective group size variables
            eff_collective_rL(set) = ppval(splineFit_rL_2,effN(set));
            eff_collective_p(set) = ppval(splineFit_p_2,effN(set));
            eff_accuracy(set) = ppval(splineFit_accuracy_2,effN(set));

    end
    
    % Plot the results
    subplot(4,1,4); 
    hold on;
    plot(1 + 0.1*randn(length(eff_accuracy),1),eff_accuracy - accuracy,'.k','MarkerSize',18);
    plot(2 + 0.1*randn(length(eff_collective_p),1),eff_collective_p - collective_p,'.k','MarkerSize',18);
    plot(3 + 0.1*randn(length(eff_collective_rL),1),eff_collective_rL - collective_rL,'.k','MarkerSize',18);
    
    % Save the results
    filename = ['figure5D_data.mat'];
    save(filename,'accuracy','collective_p','collective_rL','eff_accuracy',...
        'eff_collective_p','eff_collective_rL');
        
end
