# Supplementary material for: Modular structure within groups causes information loss but can improve decision accuracy
Source: Philos Trans R Soc Lond B Biol Sci. 2019 Apr 22;374(1774):20180378. doi: 10.1098/rstb.2018.0378 (PMC6553586; doi:10.1098/rstb.2018.0378)
Supplement: Matlab code to generate all figures [file rstb20180378supp3.zip › code/generateWeightedAvgFigure3/2_generateFigure3/estimateAccuracy_weightedAvg.m]

function [accuracy] = estimateAccuracy_weightedAvg(subgroupSizes,r,numSims)

%%%%%%%%%%%%%%%%%%%%%%%%%%%%%%%%%%%%%%%%%%%%%%%%%%%%%%%%%%%%%%%%%%%%%%%%%%
% Copyright (c) 2019 Albert B. Kao
% 
% Permission is hereby granted, free of charge, to any person obtaining a 
% copy of this software and associated documentation files (the "Software"), 
% to deal in the Software without restriction, including without limitation 
% the rights to use, copy, modify, merge, publish, distribute, sublicense, 
% and/or sell copies of the Software, and to permit persons to whom the 
% Software is furnished to do so, subject to the following conditions:

% The above copyright notice and this permission notice shall be included in
% all copies or substantial portions of the Software.

% THE SOFTWARE IS PROVIDED "AS IS", WITHOUT WARRANTY OF ANY KIND, EXPRESS OR 
% IMPLIED, INCLUDING BUT NOT LIMITED TO THE WARRANTIES OF MERCHANTABILITY, 
% FITNESS FOR A PARTICULAR PURPOSE AND NONINFRINGEMENT. IN NO EVENT SHALL 
% THE AUTHORS OR COPYRIGHT HOLDERS BE LIABLE FOR ANY CLAIM, DAMAGES OR OTHER 
% LIABILITY, WHETHER IN AN ACTION OF CONTRACT, TORT OR OTHERWISE, ARISING 
% FROM, OUT OF OR IN CONNECTION WITH THE SOFTWARE OR THE USE OR OTHER 
% DEALINGS IN THE SOFTWARE.
%%%%%%%%%%%%%%%%%%%%%%%%%%%%%%%%%%%%%%%%%%%%%%%%%%%%%%%%%%%%%%%%%%%%%%%%%%

%%%%%%%%%%%%%%%%%%%%%%%%%%%%%%%%%%%%%%%%%%%%%%%%%%%%%%%%%%%%%%%%%%%%%%%%%%
% This function calculates the probability that a group makes a correct
% decision, given a certain total group size, distribution of subgroup
% sizes, and individual accuracy, and assuming that subgroup decisions are
% combined by weighting each decision by the size of the subgroup. 
%%%%%%%%%%%%%%%%%%%%%%%%%%%%%%%%%%%%%%%%%%%%%%%%%%%%%%%%%%%%%%%%%%%%%%%%%%

    % Get the number of subgroups
    M = length(subgroupSizes);
    N = sum(subgroupSizes);
   
    %% Calculate the probability that each subgroup makes a correct decision

        probCorrect = zeros(1,M);
        for m = 1:M

            % Get the number of individuals in this subgroup
            n = subgroupSizes(m);

            % Sum all of the ways of forming a correct majority        
            probCorrect(m) = 0;
            for k = ceil(n/2):n            
                probCorrect(m) = probCorrect(m) + ...
                    nchoosek(n,k)*r^k*(1-r)^(n-k);
            end

        end
    
    %% Estimate the overall collective accuracy across subgroups
    
        divisor = 100;
        simDiv = numSims/divisor;
        accuracy_div = zeros(divisor,1);
        for i = 1:divisor

            % Estimate the overall collective accuracy across subgroups
            rands = rand(simDiv,M);
            
            % Find which subgroups are correct
            correctSubgroups = (rands < probCorrect);
            
            % Multiply the votes by the subgroup size
            weightedSubgroupVotes = correctSubgroups.*subgroupSizes';
            
            % Sum up the weighted votes
            sumWeightedVotes = sum(weightedSubgroupVotes,2);
            
            % Find the trials where the group made a correct decision
            groupCorrectMajority = length(find(sumWeightedVotes > N/2));
            groupTieHalf = length(find(sumWeightedVotes == N/2))/2;
            
            accuracy_div(i) = (groupCorrectMajority+groupTieHalf)/simDiv;
            
        end
        
        accuracy = mean(accuracy_div);
            
end
