# Supplementary material for: Modular structure within groups causes information loss but can improve decision accuracy
Source: Philos Trans R Soc Lond B Biol Sci. 2019 Apr 22;374(1774):20180378. doi: 10.1098/rstb.2018.0378 (PMC6553586; doi:10.1098/rstb.2018.0378)
Supplement: Matlab code to generate all figures [file rstb20180378supp3.zip › code/generateWeightedAvgFigure3/2_generateFigure3/generateFigure3_random.m]

function [] = generateFigure3_random()

%%%%%%%%%%%%%%%%%%%%%%%%%%%%%%%%%%%%%%%%%%%%%%%%%%%%%%%%%%%%%%%%%%%%%%%%%%
% Copyright (c) 2019 Albert B. Kao
% 
% Permission is hereby granted, free of charge, to any person obtaining a 
% copy of this software and associated documentation files (the "Software"), 
% to deal in the Software without restriction, including without limitation 
% the rights to use, copy, modify, merge, publish, distribute, sublicense, 
% and/or sell copies of the Software, and to permit persons to whom the 
% Software is furnished to do so, subject to the following conditions:

% The above copyright notice and this permission notice shall be included in
% all copies or substantial portions of the Software.

% THE SOFTWARE IS PROVIDED "AS IS", WITHOUT WARRANTY OF ANY KIND, EXPRESS OR 
% IMPLIED, INCLUDING BUT NOT LIMITED TO THE WARRANTIES OF MERCHANTABILITY, 
% FITNESS FOR A PARTICULAR PURPOSE AND NONINFRINGEMENT. IN NO EVENT SHALL 
% THE AUTHORS OR COPYRIGHT HOLDERS BE LIABLE FOR ANY CLAIM, DAMAGES OR OTHER 
% LIABILITY, WHETHER IN AN ACTION OF CONTRACT, TORT OR OTHERWISE, ARISING 
% FROM, OUT OF OR IN CONNECTION WITH THE SOFTWARE OR THE USE OR OTHER 
% DEALINGS IN THE SOFTWARE.
%%%%%%%%%%%%%%%%%%%%%%%%%%%%%%%%%%%%%%%%%%%%%%%%%%%%%%%%%%%%%%%%%%%%%%%%%%

%%%%%%%%%%%%%%%%%%%%%%%%%%%%%%%%%%%%%%%%%%%%%%%%%%%%%%%%%%%%%%%%%%%%%%%%%%
% This function tests the effect of total group size 'N', number of subgroups 
% 'M', subgroup evenness 'S', and individual accuracy 'r' on the effective 
% group size ratio by selecting random values of each variable within a 
% certain range. This code is used to generate the light data points in 
% Figure S2 of Kao AB, Couzin ID "Modular structure within groups causes 
% information loss but can improve decision accuracy."
%%%%%%%%%%%%%%%%%%%%%%%%%%%%%%%%%%%%%%%%%%%%%%%%%%%%%%%%%%%%%%%%%%%%%%%%%%

    warning('off');
    numReps = 250;
    
    % Load all spline fits
    r_list = [0.51:0.01:0.70];
    num_r = length(r_list);
    for r_count = 1:num_r
        filename = ['../1_getSplineFits/splineFit_N1_N301_r' int2str(r_list(r_count)*100) '.mat'];
        load(filename,'splineFit');
        spline{r_count} = splineFit;
    end
    
    % Generate random values of total group size 'N', number of
    % subgroups 'M', subgroup evenness 'S', and individual accuracy 'r'
    
    % The minimum total group size is to have three individuals in one
    % subgroup and one individual in the rest of the subgroups    
    M_list = [3:2:15];
    rand_M = randi(length(M_list),numReps,1);
    M = M_list(rand_M);
    
    S = rand(numReps,1);
    
    rand_r = randi(num_r,numReps,1);
    r = r_list(rand_r);
    
    for rep = 1:numReps
        
        N_list = [3+(M(rep)-1):2:201];
        rand_N = randi(length(N_list),1,1);
        N(rep) = N_list(rand_N);
        
        % Generate a subgroup size distribution that approximates
        % the desired subgroup unevenness S
        subgroupSizes = getSubgroupSizes(N(rep),M(rep),S(rep));
        
        % Calculate expected collective accuracy (by weighting the votes of
        % the subgroups by their size)
        accuracy(rep) = estimateAccuracy_weightedAvg(subgroupSizes,r(rep),5000000);
        
        % Calculate effective group size
        effN(rep) = ppval(spline{rand_r(rep)},accuracy(rep));
        
    end
  
    % Save the results
    filename = ['scanResults_random.mat'];
    save(filename,'N','M','S','r','accuracy','effN');
    
    % Plot the results
    figure;
    
    subplot(3,1,1);
    plot(N,effN./N,'.k','MarkerSize',18);
    
    subplot(3,1,2);
    plot(S,effN./N,'.k','MarkerSize',18);
    
    subplot(3,1,3);
    plot(r+randn(1,length(r))*0.001,effN./N,'.k','MarkerSize',18);
    drawnow;

end
